# Supplementary material for: Zygomaticus activation through facial neuromuscular electrical stimulation (fNMES) induces happiness perception in ambiguous facial expressions and affects neural correlates of face processing
Source: Soc Cogn Affect Neurosci. 2024 Feb 8;19(1):nsae013. doi: 10.1093/scan/nsae013 (PMC10873823; doi:10.1093/scan/nsae013)
Supplement: nsae013_Supp [file nsae013_supp.zip]

Archive with 1 entries (1 files):
- scan-23-254-File002.docx
